# Supplementary material for: Disentangling the biological mechanisms underlying the effects of physical exercise in major depressive disorder: a comprehensive systematic review of randomized controlled trials
Source: Psychol Med. 2025 Jul 16;55:e197. doi: 10.1017/S0033291725100743 (PMC12315648; doi:10.1017/S0033291725100743)
Supplement: Carvalho Silva et al. supplementary material [file S0033291725100743sup001.zip]

Archive with 2 entries (2 files):
- Supplementary Figure 1_ROB2_TIFF.tiff
- Supplementary Material.docx
